# Supplementary material for: A Cross-Sectional Study Revealed a Low Prevalence of SARS-CoV-2 Infection among Asymptomatic University Students in Tripoli, North Lebanon
Source: Pathogens. 2024 Oct 3;13(10):872. doi: 10.3390/pathogens13100872 (PMC11510414; doi:10.3390/pathogens13100872)
Supplement: Supplementary file 1 [file pathogens-13-00872-s001.zip]

Archive with 1 entries (1 files):
- pathogens-3145964-supplementary.pdf
